# Supplementary material for: Ethiopian Plasmodium vivax hypnozoites formation dynamics and their susceptibility to reference antimalarial drugs
Source: BMC Infect Dis. 2023 Jun 13;23:405. doi: 10.1186/s12879-023-08381-y (PMC10265784; doi:10.1186/s12879-023-08381-y)
Supplement: Supplementary file 1 — Supplementary Material 1: Raw data of schizonts versus hypnozoites counts for different P. vivax field isolated parasites and their susceptibility to reference antimalarial drugs [file 12879_2023_8381_MOESM1_ESM.xlsx]

## Sheet: Feuil2
Supplementary table 1: Raw data of Figure 2b. Schizonts versus hypnozoites counts for different P. vivax field isolated parasites
MT-0095		MT-0096		MT-0099		MT-0104
Schizont	Hyp	Schizont	Hyp	Schizont	Hyp	Schizont	Hyp
57	63	131	94	63	73	74	2
48	84	104	79	47	56	52	0
61	74	91	86	51	44	58	4
67	81	114	126			61	8
55	68	84	104			49	11
46	61	141	102			54	13
Supplementary table 2: Raw data of Figure 3. Drugs impact against distinct hepatic forms (schizonts versus hypnozoite) of P. vivax field isolated parasites. Atovaquone, tafenoquine and KDU691. DMSO is the control not treated.
	DMSO			Atovaquone (0.25 uM)			Tafenoquine (1 uM)			KDU691 (0.5 uM)
Sch	51	65	49	17	11	19	6	14	12	13	16	8
Hyp	71	53	67	69	62	49	7	16	8	77	59	61
